# Supplementary material for: Synthesis and Isolation of Phenol- and Thiol-Derived Epicatechin Adducts Prepared from Avocado Peel Procyanidins Using Centrifugal Partition Chromatography and the Evaluation of Their Antimicrobial and Antioxidant Activity
Source: Molecules. 2024 Jun 17;29(12):2872. doi: 10.3390/molecules29122872 (PMC11206461; doi:10.3390/molecules29122872)
Supplement: Supplementary file 1 [file molecules-29-02872-s001.zip]

Archive with 1 entries (1 files):
- molecules-2763215-supplementary.pdf
